# Supplementary material for: Noninvasive measurement of glucose and lactate in thermoregulatory sweat in neonates and adults
Source: Sci Adv. 2026 Jul 15;12(29):eaec4166. doi: 10.1126/sciadv.aec4166 (PMC13371885; doi:10.1126/sciadv.aec4166)
Supplement: Supplementary file 2 — Movie S1 [file sciadv.aec4166_movie_s1.zip]

Archive with 1 entries (1 files):
- aec4166_movie_s1.mp4
